# Supplementary material for: Flexible Sensorized Tube for Pipeline Defect Detection Based on Bending and Pressure Sensing
Source: Sensors (Basel). 2026 May 27;26(11):3400. doi: 10.3390/s26113400 (PMC13259390; doi:10.3390/s26113400)
Supplement: Supplementary file 1 [file sensors-26-03400-s001.zip]

Archive with 1 entries (1 files):
- sensors-4294694-supplementary.pdf
